# Supplementary material for: The Myth of Man the Hunter: Women’s contribution to the hunt across ethnographic contexts
Source: PLoS One. 2023 Jun 28;18(6):e0287101. doi: 10.1371/journal.pone.0287101 (PMC10306201; doi:10.1371/journal.pone.0287101)
Supplement: S1 Table — This is the data table used for this analysis. (XLSX) [file pone.0287101.s001.xlsx]

## Sheet: Hunting Data
Foraging society	Location	Continent	Ecosystem/ Topography	Subsistence Economy: Most important activity (0=gathering, 1=hunting, 2=fishing, 3=hunt/gather)	Documentation of women gathering (0=no; 1=yes)	Documentation of women fishing (0=no; 1=yes)	Documentation of women hunting? (0=no, 1=yes)	small (1), medium (2), large game (3), all (4)	Opportunistic =0 or Intentional=1	Hunting with men? (0=no; 1=yes)	Hunting with children? (0=no, 1=yes)	Hunting with dogs (0=no; 1=yes)	game-carrying among women (0=No; 1=Yes)	game preparation among women (0=No; 1=Yes)	time spent foraging per day (hr/day)	distance traveled per day (km/day)	References
!Kung San	Botswana	Africa		3	1		1	3	1				1	1	1.8	6.58	The !Kung San: Men, Women, and Work in a Foraging Society by Richard Borshay Lee
Ju/'hoansi	Botswana/Namibia	Africa		1	1		1	2	1								Brightman, R. 1996. The sexual division of forgagin labor: biology, taboo and gender politics. Comparitive Studies in Society and History 38 (4): 687-729.
Baka	Cameroon	Africa	Tropical and subtropical moist broadleaf forests	0			1	2	1		1				3.3		Reyes-García, V., Díaz-Reviriego, I., Duda, R., Fernández-Llamazares, Á., Gallois, S. 2020. “Hunting otherwise.” Human Nature 31: 203-221.
Aka	Congo	Africa	Tropical and subtropical moist broadleaf forests	3	1		1	2	1	1	1		1	1	6.58	12	Noss, A.J. & Hewlett, B.S. 2001. The contexts of female hunting in Central Africa. American Anthropologist 103(4): 1024-1040. Kitanishi, K. 1995. Seasonal changes in the subsistence activities and food intake of the Aka hunter-gatherers in northeastern Congo. African Study Monographs, 16(2): 73- 118.	Brightman, R. 1996. The sexual division of forgagin labor: biology, taboo and gender politics. Comparitive Studies in Society and History 38 (4): 687-729.
Bambote	Democratic Republic of the Congo	Africa	Tropical and subtropical grasslands, savannas, and shrublands	0			1	2	1	1	1		1				Terashima Hideaki. 1980. Hunting life of the Bambote: An anthropological study of hunter-gathers in a wooded savanna. Senri Ethnological Studies 6: 223-268.
Efe Pygmies	Ituri Forest	Africa		3	1		1	3	1				1				Brightman, R. 1996. The sexual division of forgagin labor: biology, taboo and gender politics. Comparitive Studies in Society and History 38 (4): 687-729.
Mbuti	Democratic Republic of the Congo	Africa	Tropical and subtropical moist broadleaf forests	0			1	3	1	1	1	1	1				Brightman, R. 1996. The sexual division of forgagin labor: biology, taboo and gender politics. Comparitive Studies in Society and History 38 (4): 687-729.	Wilkie, D., & Curran, B. (1991). Why Do Mbuti Hunters Use Nets? Ungulate Hunting Efficiency of Archers and Net-Hunters in the Ituri Rain Forest. American Anthropologist, 93(3), new series, 680-689. Retrieved March 5, 2020, from www.jstor.org/stable/679942. Terashima, H. 1983. Mota and other hunting activities of the Mbuti archers: a socio-ecological study of subsistence technology. African Study …
Sua (Tswa)	Ituri Forest	Africa		1	1		1	2	1
Kikuyu	Kenya	Africa			1		0
Hadza	Tanzania	Africa	tropical and subtropical grasslands, savannas, and shrublands	0			1	1	0		1			1	4.1		Hadza (Marlowe)
Bakola	Southern Cameroon	Africa		3	1	1	1	4	1	1	1	1	1				Ngima, M., Godefroy. 2006. Perceptions of hunting, gathering and fishing techniques of the Bakola of the coastal region, southern Cameroon. African Study Monographs 33: 49-70
Bofi	Southwestern Central African Republic	Africa					1	1	1		1		1		7		Lupa, K.D. & Schmitt, D.N. 2002. Upper Paleolithic net-hunting, small prey exploitation, and women’s work effort: a view from the ethnographic and ethnoarchaeological record of the Congo Basin. Journal of Archaeological Method and Theory 9(2): 147-179.
Ainu	Japan	Asia	Temperate broadleaf and mixed forests	2			1	3	1			1					Goodman, M. J., Griffin, P. B., Estioko-Griffin, A. A., Grove, J. S. 1985. The compatibility of hunting and mothering among the Agta hunter-gatherers of the Philippines. Sex Roles 12: 1199-1209. Brightman, R. 1996. The sexual division of forgagin labor: biology, taboo and gender politics. Comparitive Studies in Society and History 38 (4): 687-729.
Batek De'	Malay penninsula	Asia	tropical rainforest				1	1	1		1			1			Endicott, K. (1984). The economy of the Batek of Malaysia: annual and historical perspectives. Research in Economic Anthropology, 6, 29-52.
Jahai	Malay penninsula	Asia	tropical rainforest				0
Tamang	rural Nepal	Asia		3	1		0
Maniq	Thailand	Asia		3	1	0	0																Goodman, M. J., Griffin, P.B., Estioko-Griffin, A.A., & Grove, J.S. 1985. The compatibility of hunting and mothering among the Agta hunter-gatherers of the Philippines. Sex Roles 12(11-12): 1199-1209. Brightman, R. 1996. The sexual division of forgagin labor: biology, taboo and gender politics. Comparitive Studies in Society and History 38 (4): 687-729.
Agta (Cagayan)	Malesia	Oceania	tropical and subtropical moist forests	3			1	3	1		1	1		1	6.15	8	Goodman, M. J., Griffin, P. B., Estioko-Griffin, A. A., Grove, J. S. 1985. The compatibility of hunting and mothering among the Agta hunter-gatherers of the Philippines. Sex Roles 12: 1199-1209.
Ayta (Pinatubo)	Malesia	Oceania	Tropical and subtropical moist broadleaf forests	0			1	3	1								Goodman, M. J., Griffin, P.B., Estioko-Griffin, A.A., & Grove, J.S. 1985. The compatibility of hunting and mothering among the Agta hunter-gatherers of the Philippines. Sex Roles 12(11-12): 1199-1209. Brightman, R. 1996. The sexual division of forgagin labor: biology, taboo and gender politics. Comparitive Studies in Society and History 38 (4): 687-729.
Punan	Malesia	Oceania	Tropical/Subtropical moist forest	0			0
Ganij	New Guinea	Oceania		1	1		1	1			1		1											Women Like Meat: The Folklore and Foraging Ideology of the Kalahari Ju/'Hoan
Wopkaimin	New Guinea	Oceania	Diverse rainforrests	1	1	1	1	2	1	1	1						Hyndman, D.C. 1984. Hunting and the Classification of Game Animals among the Wopkaimin. Oceania 54(4): 289-309.
Batak	Philippines	Oceania					1	1									Brightman, R. 1996. The sexual division of forgagin labor: biology, taboo and gender politics. Comparitive Studies in Society and History 38 (4): 687-729.
Adnjamatana	Australia	Australia	Flinders Ranges		1		1	1	1		1		1				Mountford, C.P., and Harvey, A. 1941. Women of the Adnjamatana Tribe of the Northern Flinders Ranges, South Australia. Oceania 12(2): 155-162.
Alyawara	Australia	Australia	deserts and xeric shrublands	0			1	1									Devitt, J. (1988). Contemporary Aboriginal women and subsistence in remote, arid Australia. Ph.D. dissertation, University of Queensland.
Gunwinygu	Australia	Australia	tropical and subtropical grasslands, savannas, and shrublands	0	1		0
Kaiadilt	Australia	Australia	Tropical/subtropical grasslands and savannas	2			0
Karajarri	Australia	Australia	Tropical/subtropical grasslands and savannas	0			0				1
Kaurareg	Australia	Australia	tropical and subtropical grasslands, savannas, and shrublands	2			0										Southon, M., Kaurareg Tribal Elders. 2014. The Sea of Waubin: The Kaurareg and Their Marine Environment. Sydney, AUS: Sydney University Press. Boore, R. P. 2004. Savagery and Civilization: The Convergence of Europeans and Papuans Up to The Proclamation of The British New Guinea Protectorate In 1884. Wales, UK: University of Wales Press. (Ch. 4)
Lardil	Australia	Australia	Tropical/subtropical grasslands and savannas	2			1	1									http://dice.missouri.edu/docs/australia/Lardil.pdf
Larrakia	Australia	Australia	tropical and subtropical grasslands, savannas, and shrublands	2	1		0										Day, W. B. 2012. Aborginal people of Darwin: The longgrass people. http://www.drbilldayanthropologist.com/resources/Longgrass%20people%20of%20Darwin%202012.pdf
Tasmania	Australia	Australia		1	1	1	1	4	1				1- carried/swam back with seals
Tiwi	Australia	Australia	tropical and subtropical grasslands, savannas, and shrublands	0		1	1	1	1								Hart, C. W. M., Pilling, A. R., Goodall, J. C. 1988. The Tiwi of North Australia, 3rd Edition. New York: Holt, Rinehart & Winston. - Still need to read Tiwi wives Jane Goodall
Worrorra	Australia	Australia	Tropical/subtropical grasslands and savannas	0			1	1	1								Worrorra by Mark Clendon pg 3
Walbiri	Central Australia	Australia	deserts and xeric shrublands	0	1		1	1	0					1- of small rabbits the women hunted										Tonkinson, R. 1978 The Mardudjara Aborigines: living in the Dreamtime. Sydney: Holt, Rinehart & Winston
Torres Strait Islanders (FISHING)	Meriam Islands, N. GBR	Australia	tropical	2		1	1	2	1		1						Bird, R.B. 2007. Fishing and the sexual division of labor among the Meriam. American Anthropologist 109(3): 442-451.
Australian Mardudjara	Western Australia	Australia	Desert and xeric shrublands	0			1	1	1		1						O'Dea, K. (1991). Traditional diet and food preferences of Australian Aboriginal hunter-gatherers. Philosophical Transactions of the Royal Society of London. Series B: Biological Sciences, 334(1270), 233-241. ///tonkison 1978- mardudjara aus aborigines
Australian Martu	Western Australia	Australia	Desert				1	3	1		1				3.17		Bliege Bird, R., & Bird, D. (2008). Why Women Hunt: Risk and Contemporary Foraging in a Western Desert Aboriginal Community. Current Anthropology, 49(4), 655-693. doi:10.1086/587700
Iñupiaq	Barrow, Canada	North America					1	3	1				1	1			Bodenhorn, B. (1990). " I'm Not the Great Hunter, My Wife Is": Iñupiat and anthropological models of gender. Études/Inuit/Studies, 55-74.
Belcher Island Eskimo	Eastern Arctic	North America	Subartic	1,2			1	3	1					1			Guemple, L. (1986). Men and Women, Husbands and Wives: The Role of Gender in Traditional Inuit Society. Études/Inuit/Studies, 10(1/2), 9-24. Retrieved February 27, 2020, from www.jstor.org/stable/42869538 Brightman, R. 1996. The sexual division of forgagin labor: biology, taboo and gender politics. Comparitive Studies in Society and History 38 (4): 687-729.
Inuit	eastern Arctic	North America	Boreal forests/Taiga	2		1	1	1	1								Guemple, L. 1986. Men and women, husband and wives: the role of gender in traditional inuit society. On The Border of Genders 10: 9-24.	Brightman, R. 1996. The sexual division of forgagin labor: biology, taboo and gender politics. Comparitive Studies in Society and History 38 (4): 687-729.
Kalaallit	Greenland	North America	Ice	2		1	1	1
Northern Ojibwa	Lake Superior	North America		3		1	1	3	1					1- butchured moose												Ohmagari, K., Berkes, F. 1997. Transmission of indeigenous knowledge and bush skills among western james bay Cree women of subartic Canada. Human Ecology, 25(2):197-222
Missinippi Cree	Manitoba	North America		1			1	3	1		1						Brightman, R. 1996. The sexual division of forgagin labor: biology, taboo and gender politics. Comparitive Studies in Society and History 38 (4): 687-729.
Central Eskimo	Northeast America	North America	Subartic				1	3	1	1	1		1	1			Boas, F. 1888. The Central Eskimo in 6th Annual Report of the Bureau of American Ethnology, 1884-1885. Washington, D. C, Smithsonian Institution: 399-669.
Rainy RIver Ojibwe	Northeastern USA	North America	temperate broadleaf and mixed forests	1		1	1		1	1			1	1			Buffalohead, P.K. 1983. Farmers warriors traders: a fresh look at Ojibway women. Minnesota History 48(6): 236-244.
Nootka	Pacific Northweat Coast in Canada	North America					1	3		1							Morris, B. 1995. Hunting and the gnostic vision. The Society of Malawi Journal 48(2): 26-46.
Mascalero Apache	Southwest United States	North America		1	1		1	3	1					1			Brightman, R. 1996. The sexual division of forgagin labor: biology, taboo and gender politics. Comparitive Studies in Society and History 38 (4): 687-729.						Books to find:	White, N. G. 1985 Sex differences in Australian Aboriginal subsistence: possible implications for the biology of huntergatherers. In Human sexual dimorphism (ed. J. Ghesquierre, R. D. Martin & F. Newcombe), pp. 323-361. London: Taylor & Francis.
Gosiute	Southwestern USA	North America	deserts and xeric shrublands	0			1	1	1	1	1						Steward, J. 1997. Basin-Plateau Aboriginal Sociopolitical Groups. Salt Lake City: University of Utah Press.
Maidu	SOuthwestern USA	North America	Temperate Conifer forests	0			1	1
Mono Lake Northern Paiute	Southwestern USA	North America	deserts and xeric shrublands	0		1	1
Tolowa	Southwestern USA	North America	Temperate Conifer forests	2	1	1	0						1	1
Tongva	Southwestern USA	North America	Mediterranean forests, woodlands, scrub	2	1	0	0																Lahn, J. 2006. Women's Gift-Fish and Sociality in the Torres Strait, Australia. Oceania 76(3): 297-309.
Basin-Plateau		North America		3	1		1	1	1															WHITE, I.M. 1970. Aboriginal women's status: a paradox resolved. In F. Gale (ed.), Women's Role in Aboriginal society. Australian Institute of Aboriginal Studies, Canberra:21-9.
Fish Lake Valley North Paiute		North America					1	1	1	1							Steward, J. 1997. Basin-Plateau Aboriginal Sociopolitical Groups. Salt Lake City: University of Utah Press.
Iroquois	Northeastern USA	North America				1	1		1	1							Brown, J.K. 1970. Economic organization and the position of women among the Iroquois. Ethnohistory 17(3/4): 151-167.
Cree	James Bay (Ontario/Quebec)	North America	sub arctic	1		1	1	1	1		1			1, responsible for prep, light fire and cook			Flannery, R., Long, J. S., & Peers, L. L. (1995). Ellen Smallboy: Glimpses of a Cree woman's life (Vol. 4). McGill-Queen's Press-MQUP. Brightman, R. 1996. The sexual division of forgagin labor: biology, taboo and gender politics. Comparitive Studies in Society and History 38 (4): 687-729.
Tsimane	Bolivia	South America					1	1	0	1		1					Medinaceli, A. & Quinlan, R.J. 2018. Firearms effects on Tsimane’ hunting and traditional knowledge in Bolivian Amazonia. Ethnobiology Letters 9(2): 230-242.
Northern Ache	Eastern Paraguay	South America	tropical and subtropical moist broadleaf forests	1			1	1	0		0		1	1	6.15		Hurtado, A.M., Hawkes, K., Hill, K., & Kaplan, H. 1985. Female subsistence strategies among Ache hunter-gatherers of Eastern Paraguay. Human Ecology 13(1): 1-28.
Matses	Peruvian Amazon	South America	tropical rainforest	1			1	3	1		1	1	1				Romanoff, S. 1983. Women as hunters among the Matses of the Peruvian Amazon. Human Ecology 11(3): 339-343.
Savanna Pumé	SW Venezuela	South America	savanna wetlands	3	1	0	0										Hilton, C. E., & Greaves, R. D. (2008). Seasonality and sex differences in travel distance and resource transport in Venezuelan foragers. Current Anthropology, 49(1), 144-153.
Hiwi	SW Venezuelan Llanos	South America	neotropical savanna				1			1					1.776		Gurven, M. & Hill, K. 2009. Why do men hunt? A reevaluation of “man the hunter” and the sexual division of labor. Current Anthropology 50(1): 51-74. Hurtado, A., & Hill, K. (1990). Seasonality in a Foraging Society: Variation in Diet, Work Effort, Fertility, and Sexual Division of Labor among the Hiwi of Venezuela. Journal of Anthropological Research, 46(3), 293-346. Retrieved February 20, 2020, …
Yamana	southern archipelago	South America	Tropical/ ocean	2	1	1	1			1											Singh, K. S. 2001. Gender roles in history: women as hunters. Gender, Technology and Development 5(1): 113-124
